# Supplementary material for: Simultaneous UHPLC-UV Determination of Hericenones, Hericenes, Erinacines and Ergosterol in Hericium erinaceus Raw Materials or Products
Source: Molecules. 2026 Feb 6;31(3):569. doi: 10.3390/molecules31030569 (PMC12899107; doi:10.3390/molecules31030569)
Supplement: Supplementary file 1 [file molecules-31-00569-s001.zip]

Archive with 1 entries (1 files):
- molecules-4110653-supplementary.pdf
